# Supplementary material for: Rapid molecular species identification of mammalian scat samples using nanopore adaptive sampling
Source: J Mammal. 2024 May 6;105(5):965–75. doi: 10.1093/jmammal/gyae044 (PMC12054401; doi:10.1093/jmammal/gyae044)
Supplement: gyae044_suppl_Supplementary_Data_2 [file gyae044_suppl_Supplementary_Data_2.xls]

## Sheet: bold
Tree Order	Processid	Sampleid	Phylum	Class	Order	Family	Subfamily	Genus	Species	Subspecies				Depository	Project Manager
1	GBMA23634-19	KP993113	Chordata	Mammalia	Artiodactyla	Cervidae	Capreolinae	Capreolus	Capreolus capreolus					Mined from GenBank, NCBI	Sujeevan Ratnasingham
2	GBMA23718-19	KY385855	Chordata	Mammalia	Artiodactyla	Cervidae	Capreolinae	Rangifer	Rangifer tarandus					Mined from GenBank, NCBI	Sujeevan Ratnasingham
3	GBMA23715-19	KY385852	Chordata	Mammalia	Artiodactyla	Cervidae	Capreolinae	Rangifer	Rangifer tarandus					Mined from GenBank, NCBI	Sujeevan Ratnasingham
4	GBMA23716-19	KY385853	Chordata	Mammalia	Artiodactyla	Cervidae	Capreolinae	Rangifer	Rangifer tarandus					Mined from GenBank, NCBI	Sujeevan Ratnasingham
5	GBMA23717-19	KY385854	Chordata	Mammalia	Artiodactyla	Cervidae	Capreolinae	Rangifer	Rangifer tarandus					Mined from GenBank, NCBI	Sujeevan Ratnasingham
6	GBMA16689-17	KX085406	Chordata	Mammalia	Artiodactyla	Cervidae	Capreolinae	Rangifer	Rangifer tarandus					Mined from GenBank, NCBI	Sujeevan Ratnasingham
7	GBMA16781-17	KX085395	Chordata	Mammalia	Artiodactyla	Cervidae	Capreolinae	Rangifer	Rangifer tarandus					Mined from GenBank, NCBI	Sujeevan Ratnasingham
8	GBMA23616-19	KX085393	Chordata	Mammalia	Artiodactyla	Cervidae	Capreolinae	Rangifer	Rangifer tarandus					Mined from GenBank, NCBI	Sujeevan Ratnasingham
9	GBMA24311-19	KM506758	Chordata	Mammalia	Artiodactyla	Cervidae	Capreolinae	Rangifer	Rangifer tarandus					Mined from GenBank, NCBI	Sujeevan Ratnasingham
10	GBMA16761-17	KX085410	Chordata	Mammalia	Artiodactyla	Cervidae	Capreolinae	Rangifer	Rangifer tarandus					Mined from GenBank, NCBI	Sujeevan Ratnasingham
11	GBMA16780-17	KX085391	Chordata	Mammalia	Artiodactyla	Cervidae	Capreolinae	Rangifer	Rangifer tarandus					Mined from GenBank, NCBI	Sujeevan Ratnasingham
12	GBMA16782-17	KX085240	Chordata	Mammalia	Artiodactyla	Cervidae	Capreolinae	Rangifer	Rangifer tarandus					Mined from GenBank, NCBI	Sujeevan Ratnasingham
13	GBMA16785-17	KX085412	Chordata	Mammalia	Artiodactyla	Cervidae	Capreolinae	Rangifer	Rangifer tarandus					Mined from GenBank, NCBI	Sujeevan Ratnasingham
14	GBMA23581-19	KX085236	Chordata	Mammalia	Artiodactyla	Cervidae	Capreolinae	Rangifer	Rangifer tarandus					Mined from GenBank, NCBI	Sujeevan Ratnasingham
15	GBMA23595-19	KX085291	Chordata	Mammalia	Artiodactyla	Cervidae	Capreolinae	Rangifer	Rangifer tarandus					Mined from GenBank, NCBI	Sujeevan Ratnasingham
16	GBMIN43654-14	KJ205568	Chordata	Mammalia	Artiodactyla	Cervidae	Capreolinae	Rangifer	Rangifer tarandus					Mined from GenBank, NCBI	Sujeevan Ratnasingham
17	GBMTG715-16	NC_007703	Chordata	Mammalia	Artiodactyla	Cervidae	Capreolinae	Rangifer	Rangifer tarandus					Mined from GenBank, NCBI	Sujeevan Ratnasingham
18	GBMND19934-21	KX377322	Chordata	Mammalia	Artiodactyla	Cervidae	Cervinae	Rusa	Rusa unicolor					Mined from GenBank, NCBI	Sujeevan Ratnasingham
19	GBMND19933-21	KX377321	Chordata	Mammalia	Artiodactyla	Cervidae	Cervinae	Rusa	Rusa unicolor					Mined from GenBank, NCBI	Sujeevan Ratnasingham
20	GBMA4175-12	HM204524	Chordata	Mammalia	Artiodactyla	Cervidae	Cervinae	Cervus	Cervus nippon					Mined from GenBank, NCBI	Sujeevan Ratnasingham
21	GBMA4167-12	HM204525	Chordata	Mammalia	Artiodactyla	Cervidae	Cervinae	Cervus	Cervus nippon					Mined from GenBank, NCBI	Sujeevan Ratnasingham
22	GBMA4168-12	HM204523	Chordata	Mammalia	Artiodactyla	Cervidae	Cervinae	Cervus	Cervus nippon					Mined from GenBank, NCBI	Sujeevan Ratnasingham
23	GBMA4171-12	HM204516	Chordata	Mammalia	Artiodactyla	Cervidae	Cervinae	Rusa	Rusa unicolor					Mined from GenBank, NCBI	Sujeevan Ratnasingham
24	GBMA4172-12	HM204514	Chordata	Mammalia	Artiodactyla	Cervidae	Cervinae	Rusa	Rusa unicolor					Mined from GenBank, NCBI	Sujeevan Ratnasingham
25	GBMA4179-12	HM204515	Chordata	Mammalia	Artiodactyla	Cervidae	Cervinae	Rusa	Rusa unicolor					Mined from GenBank, NCBI	Sujeevan Ratnasingham
26	ABMC136-05	HBL008336	Chordata	Mammalia	Artiodactyla	Cervidae	Capreolinae	Odocoileus	Odocoileus virginianus					University of Alberta, Parks Canada Tissue Repository	Alex V. Borisenko
27	ABMC137-05	HBL008337	Chordata	Mammalia	Artiodactyla	Cervidae	Capreolinae	Odocoileus	Odocoileus virginianus					University of Alberta, Parks Canada Tissue Repository	Alex V. Borisenko
28	ABMC261-05	HLC-10605	Chordata	Mammalia	Artiodactyla	Cervidae	Capreolinae	Odocoileus	Odocoileus virginianus					Centre for Biodiversity Genomics	Alex V. Borisenko
29	ABMC133-05	HBL008333	Chordata	Mammalia	Artiodactyla	Cervidae	Capreolinae	Odocoileus	Odocoileus virginianus					University of Alberta, Parks Canada Tissue Repository	Alex V. Borisenko
30	ABMC138-05	HBL008338	Chordata	Mammalia	Artiodactyla	Cervidae	Capreolinae	Odocoileus	Odocoileus virginianus					University of Alberta, Parks Canada Tissue Repository	Alex V. Borisenko
31	ABMC134-05	HBL008334	Chordata	Mammalia	Artiodactyla	Cervidae	Capreolinae	Odocoileus	Odocoileus virginianus					University of Alberta, Parks Canada Tissue Repository	Alex V. Borisenko
32	GBMA24186-19	KM612274	Chordata	Mammalia	Artiodactyla	Cervidae	Capreolinae	Odocoileus	Odocoileus virginianus					Mined from GenBank, NCBI	Sujeevan Ratnasingham
33	GBMA24187-19	KM612275	Chordata	Mammalia	Artiodactyla	Cervidae	Capreolinae	Odocoileus	Odocoileus virginianus					Mined from GenBank, NCBI	Sujeevan Ratnasingham
34	ABMC145-05	HBL008345	Chordata	Mammalia	Artiodactyla	Cervidae	Capreolinae	Odocoileus	Odocoileus virginianus					University of Alberta, Parks Canada Tissue Repository	Alex V. Borisenko
35	ABMC144-05	HBL008344	Chordata	Mammalia	Artiodactyla	Cervidae	Capreolinae	Odocoileus	Odocoileus virginianus					University of Alberta, Parks Canada Tissue Repository	Alex V. Borisenko
36	ABRMM051-06	ROM PM13122	Chordata	Mammalia	Artiodactyla	Cervidae	Capreolinae	Odocoileus	Odocoileus virginianus					Royal Ontario Museum	Alex V. Borisenko
37	ABMC294-05	HLC-10634	Chordata	Mammalia	Artiodactyla	Cervidae	Capreolinae	Odocoileus	Odocoileus virginianus					Centre for Biodiversity Genomics	Alex V. Borisenko
38	MHSCA003-06	2006-SKHS-0003	Chordata	Mammalia	Artiodactyla	Cervidae	Capreolinae	Odocoileus	Odocoileus virginianus					Biodiversity Institute of Ontario	Stephanie L. deWaard
39	MHSCA001-06	2006-SKHS-0001	Chordata	Mammalia	Artiodactyla	Cervidae	Capreolinae	Odocoileus	Odocoileus virginianus					Biodiversity Institute of Ontario	Stephanie L. deWaard
40	ABMC276-05	HLC-10620	Chordata	Mammalia	Artiodactyla	Cervidae	Capreolinae	Odocoileus	Odocoileus virginianus					Centre for Biodiversity Genomics	Alex V. Borisenko
41	ABMC148-05	HBL008348	Chordata	Mammalia	Artiodactyla	Cervidae	Capreolinae	Odocoileus	Odocoileus virginianus					University of Alberta, Parks Canada Tissue Repository	Alex V. Borisenko
42	ABMC140-05	HBL008340	Chordata	Mammalia	Artiodactyla	Cervidae	Capreolinae	Odocoileus	Odocoileus virginianus					University of Alberta, Parks Canada Tissue Repository	Alex V. Borisenko
43	ABRCM003-06	ROM RAN15	Chordata	Mammalia	Artiodactyla	Cervidae	Capreolinae	Odocoileus	Odocoileus virginianus					Royal Ontario Museum	Alex V. Borisenko
44	ABMC126-05	HBL008326	Chordata	Mammalia	Artiodactyla	Cervidae	Capreolinae	Odocoileus	Odocoileus hemionus					University of Alberta, Parks Canada Tissue Repository	Alex V. Borisenko
45	GBMA24190-19	KM612278	Chordata	Mammalia	Artiodactyla	Cervidae	Capreolinae	Odocoileus	Odocoileus virginianus					Mined from GenBank, NCBI	Sujeevan Ratnasingham
46	GBMA24185-19	KM612273	Chordata	Mammalia	Artiodactyla	Cervidae	Capreolinae	Odocoileus	Odocoileus virginianus					Mined from GenBank, NCBI	Sujeevan Ratnasingham
47	GBMTG2782-16	NC_020729	Chordata	Mammalia	Artiodactyla	Cervidae	Capreolinae	Odocoileus	Odocoileus hemionus					Mined from GenBank, NCBI	Sujeevan Ratnasingham
48	GBMNA13694-19	JN632670	Chordata	Mammalia	Artiodactyla	Cervidae	Capreolinae	Odocoileus	Odocoileus hemionus					Mined from GenBank, NCBI	Ramya Manjunath
49	GBMA24188-19	KM612276	Chordata	Mammalia	Artiodactyla	Cervidae	Capreolinae	Odocoileus	Odocoileus virginianus					Mined from GenBank, NCBI	Sujeevan Ratnasingham
50	ABMC127-05	HBL008327	Chordata	Mammalia	Artiodactyla	Cervidae	Capreolinae	Odocoileus	Odocoileus hemionus					University of Alberta, Parks Canada Tissue Repository	Alex V. Borisenko
51	ABMC131-05	HBL008331	Chordata	Mammalia	Artiodactyla	Cervidae	Capreolinae	Odocoileus	Odocoileus hemionus					University of Alberta, Parks Canada Tissue Repository	Alex V. Borisenko
52	ABMC132-05	HBL008332	Chordata	Mammalia	Artiodactyla	Cervidae	Capreolinae	Odocoileus	Odocoileus hemionus					University of Alberta, Parks Canada Tissue Repository	Alex V. Borisenko
53	ABMC147-05	HBL008347	Chordata	Mammalia	Artiodactyla	Cervidae	Capreolinae	Odocoileus	Odocoileus virginianus					University of Alberta, Parks Canada Tissue Repository	Alex V. Borisenko
54	ABMC139-05	HBL008339	Chordata	Mammalia	Artiodactyla	Cervidae	Capreolinae	Odocoileus	Odocoileus virginianus					University of Alberta, Parks Canada Tissue Repository	Alex V. Borisenko
55	GBMA24183-19	KM612271	Chordata	Mammalia	Artiodactyla	Cervidae	Capreolinae	Odocoileus	Odocoileus virginianus					Mined from GenBank, NCBI	Sujeevan Ratnasingham
56	ABMC129-05	HBL008329	Chordata	Mammalia	Artiodactyla	Cervidae	Capreolinae	Odocoileus	Odocoileus hemionus					University of Alberta, Parks Canada Tissue Repository	Alex V. Borisenko
57	ABMC130-05	HBL008330	Chordata	Mammalia	Artiodactyla	Cervidae	Capreolinae	Odocoileus	Odocoileus hemionus					University of Alberta, Parks Canada Tissue Repository	Alex V. Borisenko
58	ABMC128-05	HBL008328	Chordata	Mammalia	Artiodactyla	Cervidae	Capreolinae	Odocoileus	Odocoileus hemionus					University of Alberta, Parks Canada Tissue Repository	Alex V. Borisenko
59	ABMC135-05	HBL008335	Chordata	Mammalia	Artiodactyla	Cervidae	Capreolinae	Odocoileus	Odocoileus virginianus					University of Alberta, Parks Canada Tissue Repository	Alex V. Borisenko
60	GBMA24184-19	KM612272	Chordata	Mammalia	Artiodactyla	Cervidae	Capreolinae	Odocoileus	Odocoileus virginianus					Mined from GenBank, NCBI	Sujeevan Ratnasingham
61	GBMA24189-19	KM612277	Chordata	Mammalia	Artiodactyla	Cervidae	Capreolinae	Odocoileus	Odocoileus virginianus					Mined from GenBank, NCBI	Sujeevan Ratnasingham
62	GBMA24191-19	KM612279	Chordata	Mammalia	Artiodactyla	Cervidae	Capreolinae	Odocoileus	Odocoileus virginianus					Mined from GenBank, NCBI	Sujeevan Ratnasingham
63	TOPO429-10	ECO-SC-M 822	Chordata	Mammalia	Artiodactyla	Cervidae	Capreolinae	Odocoileus	Odocoileus virginianus					El Colegio de la Frontera Sur	Consuelo Lorenzo
64	ABFG461-10	T-4887	Chordata	Mammalia	Artiodactyla	Cervidae	Capreolinae	Odocoileus	Odocoileus cariacou					Universite Montpellier 2, Catzeflis Lab	Francois Catzeflis
65	ABFG436-10	T-4760	Chordata	Mammalia	Artiodactyla	Cervidae	Capreolinae	Odocoileus	Odocoileus cariacou					Universite Montpellier 2, Catzeflis Lab	Francois Catzeflis
66	ABMC146-05	HBL008346	Chordata	Mammalia	Artiodactyla	Cervidae	Capreolinae	Odocoileus	Odocoileus virginianus					University of Alberta, Parks Canada Tissue Repository	Alex V. Borisenko
67	ABMC149-05	HBL008349	Chordata	Mammalia	Artiodactyla	Cervidae	Capreolinae	Odocoileus	Odocoileus virginianus					University of Alberta, Parks Canada Tissue Repository	Alex V. Borisenko
68	RDATC068-06	CRL-6193	Chordata	Mammalia	Artiodactyla	Cervidae	Capreolinae	Odocoileus	Odocoileus hemionus					American Type Culture Collection	Jason Cooper
69	ABMGH031-09	DWB-OdHeHS-15	Chordata	Mammalia	Artiodactyla	Cervidae	Capreolinae	Odocoileus	Odocoileus hemionus					Research Collection of Douglas Burles	Alex V. Borisenko
70	ABMGH029-09	DWB-OdHe06-01	Chordata	Mammalia	Artiodactyla	Cervidae	Capreolinae	Odocoileus	Odocoileus hemionus					Research Collection of Douglas Burles	Alex V. Borisenko
71	GBMA2099-09	EU834867	Chordata	Mammalia	Artiodactyla	Cervidae	Capreolinae	Odocoileus	Odocoileus hemionus					Mined from GenBank, NCBI	Sujeevan Ratnasingham
72	ABMGH030-09	DWB-OdHeHS-13	Chordata	Mammalia	Artiodactyla	Cervidae	Capreolinae	Odocoileus	Odocoileus hemionus					Research Collection of Douglas Burles	Alex V. Borisenko
73	GBMIN43453-14	KF831128	Chordata	Mammalia	Artiodactyla	Cervidae	Capreolinae	Mazama	Mazama sp.					Mined from GenBank, NCBI	Sujeevan Ratnasingham
74	ABGYB823-06	ROM 104664	Chordata	Mammalia	Artiodactyla	Cervidae	Capreolinae	Mazama	Mazama americana					Royal Ontario Museum	Alex V. Borisenko
75	ABGYC372-06	ROM 107188	Chordata	Mammalia	Artiodactyla	Cervidae	Capreolinae	Mazama	Mazama americana					Royal Ontario Museum	Alex V. Borisenko
76	ABGYB267-06	ROM 102971	Chordata	Mammalia	Artiodactyla	Cervidae	Capreolinae	Mazama	Mazama americana					Royal Ontario Museum	Alex V. Borisenko
77	ABGYD514-06	ROM 108872	Chordata	Mammalia	Artiodactyla	Cervidae	Capreolinae	Mazama	Mazama americana					Royal Ontario Museum	Alex V. Borisenko
78	GUIMA082-14	M1725_JAG	Chordata	Mammalia	Artiodactyla	Cervidae	Capreolinae	Mazama	Mazama americana					Universite Montpellier 2, Institut des Sciences de l'Evolution	Benoit de Thoisy
79	GBMTG2729-16	NC_020719	Chordata	Mammalia	Artiodactyla	Cervidae	Capreolinae	Mazama	Mazama americana					Mined from GenBank, NCBI	Sujeevan Ratnasingham
80	GBMNA13690-19	JN632656	Chordata	Mammalia	Artiodactyla	Cervidae	Capreolinae	Mazama	Mazama americana					Mined from GenBank, NCBI	Ramya Manjunath
81	GBMA16088-17	KY033224	Chordata	Mammalia	Artiodactyla	Cervidae	Capreolinae	Odocoileus	Odocoileus virginianus					Mined from GenBank, NCBI	Sujeevan Ratnasingham
82	GBMNA13693-19	JN632661	Chordata	Mammalia	Artiodactyla	Cervidae	Capreolinae	Mazama	Mazama rufina					Mined from GenBank, NCBI	Ramya Manjunath
83	GBMTG2788-16	NC_020721	Chordata	Mammalia	Artiodactyla	Cervidae	Capreolinae	Mazama	Mazama rufina					Mined from GenBank, NCBI	Sujeevan Ratnasingham
84	GBMTG2735-16	NC_020739	Chordata	Mammalia	Artiodactyla	Cervidae	Capreolinae	Pudu	Pudu mephistophiles					Mined from GenBank, NCBI	Sujeevan Ratnasingham
85	GBMNA13696-19	JN632691	Chordata	Mammalia	Artiodactyla	Cervidae	Capreolinae	Pudu	Pudu mephistophiles					Mined from GenBank, NCBI	Ramya Manjunath
86	GTICO097-18	IAvH-CT-02260	Chordata	Mammalia	Artiodactyla	Cervidae	Capreolinae	Pudu	Pudu mephistophiles					Instituto de Investigacion de Recursos Biologicos Alexander von Humboldt	Mailyn Gonzalez
87	GBMNA13692-19	JN632659	Chordata	Mammalia	Artiodactyla	Cervidae	Capreolinae	Mazama	Mazama nemorivaga					Mined from GenBank, NCBI	Ramya Manjunath
88	GBMTG4244-16	NC_024812	Chordata	Mammalia	Artiodactyla	Cervidae	Capreolinae	Mazama	Mazama nemorivaga					Mined from GenBank, NCBI	Sujeevan Ratnasingham
89	JMBD001-15	JMBD-T149	Chordata	Mammalia	Artiodactyla	Cervidae	Capreolinae	Mazama	Mazama nemorivaga					Universidade Estadual Paulista, Campus Jaboticabal	Jose Mauricio B. Duarte
90	GBMNA13685-19	JN632603	Chordata	Mammalia	Artiodactyla	Cervidae	Capreolinae	Blastocerus	Blastocerus dichotomus					Mined from GenBank, NCBI	Ramya Manjunath
91	GBMTG2823-16	NC_020682	Chordata	Mammalia	Artiodactyla	Cervidae	Capreolinae	Blastocerus	Blastocerus dichotomus					Mined from GenBank, NCBI	Sujeevan Ratnasingham
92	GBMNA13697-19	JN632692	Chordata	Mammalia	Artiodactyla	Cervidae	Capreolinae	Pudu	Pudu puda					Mined from GenBank, NCBI	Ramya Manjunath
93	GBMTG2775-16	NC_020740	Chordata	Mammalia	Artiodactyla	Cervidae	Capreolinae	Pudu	Pudu puda					Mined from GenBank, NCBI	Sujeevan Ratnasingham
94	GBMTG2759-16	NC_020766	Chordata	Mammalia	Artiodactyla	Cervidae	Capreolinae	Ozotoceros	Ozotoceros bezoarticus					Mined from GenBank, NCBI	Sujeevan Ratnasingham
95	GBMNA13695-19	JN632681	Chordata	Mammalia	Artiodactyla	Cervidae	Capreolinae	Ozotoceros	Ozotoceros bezoarticus					Mined from GenBank, NCBI	Ramya Manjunath
96	GBMTG2796-16	NC_020711	Chordata	Mammalia	Artiodactyla	Cervidae	Capreolinae	Hippocamelus	Hippocamelus antisensis					Mined from GenBank, NCBI	Sujeevan Ratnasingham
97	GBMNA13689-19	JN632646	Chordata	Mammalia	Artiodactyla	Cervidae	Capreolinae	Hippocamelus	Hippocamelus antisensis					Mined from GenBank, NCBI	Ramya Manjunath
98	BRMAM460-15	BRMAM-FT58	Chordata	Mammalia	Artiodactyla	Cervidae	Capreolinae	Mazama	Mazama gouazoubira					Pontificia Universidade Catolica do Rio Grande do Sul	Fernanda P. Valdez
99	BRMAM323-15	BRMAM-FT33	Chordata	Mammalia	Artiodactyla	Cervidae	Capreolinae	Mazama	Mazama gouazoubira					Pontificia Universidade Catolica do Rio Grande do Sul	Fernanda P. Valdez
100	GBMA9137-15	KJ772514	Chordata	Mammalia	Artiodactyla	Cervidae	Capreolinae	Mazama	Mazama gouazoubira					Mined from GenBank, NCBI	Sujeevan Ratnasingham
